# Supplementary material for: Variations in the Human Serum Albumin Gene: Molecular and Functional Aspects
Source: Int J Mol Sci. 2022 Jan 21;23(3):1159. doi: 10.3390/ijms23031159 (PMC8835714; doi:10.3390/ijms23031159)
Supplement: Supplementary file 1 [file ijms-23-01159-s001.zip]

Archive with 1 entries (1 files):
- ijms-1498010-supplementary.pdf
